# Supplementary material for: Evolutionary trends of As51 satellite DNA and its colocalization with 45S ribosomal DNA: a conserved feature in Characiformes fishes
Source: BMC Genomics. 2026 Apr 1;27:459. doi: 10.1186/s12864-026-12792-x (PMC13170303; doi:10.1186/s12864-026-12792-x)
Supplement: Supplementary file 1 — Supplementary Material 1. [file 12864_2026_12792_MOESM1_ESM.xlsx]

## Sheet: Página3
Table S1: Data used in this study.
DNA samples
Species	Tissue	Technology	Acession number	Type	Order	Family	Library
Astyanax lacustris	Muscle	BGISEQ-500	SRR35759051	Short-read sequencing	Characiformes	Acestrorhamphidae	DNA
Astyanax mexicanus	Muscle	HiSeq X Tem	SRR6386652	Short-read sequencing	Characiformes	Acestrorhamphidae	DNA
Bario sanctaefilomenae	Muscle	HiSeq2500	SRR5839692	Short-read sequencing	Characiformes	Acestrorhamphidae	DNA
Characidium gomesi	Muscle	HiSeq2500	SRR11679751	Short-read sequencing	Characiformes	Crenuchidae	DNA
Hoplias malabaricus	Muscle	BGISEQ-500	SRR27786732	Short-read sequencing	Characiformes	Erythrinidae	DNA
Leporinus friderici	Muscle	Illumina MiSeq	SRR11676679	Short-read sequencing	Characiformes	Anostomidae	DNA
Megaleporinus macrocephalus	Muscle	Illumina MiSeq	SRR7263034	Short-read sequencing	Characiformes	Anostomidae	DNA
Prochilodus lineatus	Muscle	BGISEQ-500	SRR11676686	Short-read sequencing	Characiformes	Prochilodontidae	DNA
Psalidodon fasciatus	Muscle	Illumina MiSeq	SRR8476332	Short-read sequencing	Characiformes	Acestrorhamphidae	DNA
Psalidodon schubarti	Muscle	BGISEQ-500	SRR35759050	Short-read sequencing	Characiformes	Acestrorhamphidae	DNA
Pygocentrus nattereri	Muscle	Illumina HiSeq 2500	SRR3136983	Short-read sequencing	Characiformes	Serrasalmidae	DNA
Serrapinnus notomelas	Muscle	HiSeq X Tem	SRR35759049	Short-read sequencing	Characiformes	Characidae	DNA
Species	Tissue	Technology	Acession number	Type	Order	Family	Library	Size (Gb)
Apareiodon sp.	Muscle	PacBio; Illumina	GCA_040893165.1	Genome	Characiformes	Parodontidae	DNA	0.9542
Astyanax mexicanus	Muscle	PacBio Sequel	GCA_023375975.1	Genome	Characiformes	Acestrorhamphidae	DNA	1.4
Hoplias malabaricus	Blood	PacBio Sequel II HiFi; Bionano DLS; Arima Hi-C v2	GCA_029633855.2	Genome	Characiformes	Erythrinidae	DNA	1.2
Ictalurus balsanus	-	Illumina	GCA_044007755.1	Genome	Siluriformes	Ictaluridae	DNA	0.8792
Pangasianodon hypophthalmus	Liver, muscle	PacBio Sequel II HiFi; Bionano Genomics DLS; Arima Hi-C v2	GCA_027358585.1	Genome	Siluriformes	Pangasiidae	DNA	0.765
Piaractus mesopotamicus	Fin	PacBio Sequel	GCA_040208305.1	Genome	Characiformes	Serrasalmidae	DNA	1.3
Psalidodon paranae	Blood	PacBio Sequel	SRR11678219	Long-read sequencing	Characiformes	Acestrorhamphidae	DNA	0.7338
RNA samples
Species	Tissue	Technology	Acession number	Order	Family		Library
Astyanax lacustris	Liver	Illumina NextSeq 500	SRR30861699	Characiformes	Acestrorhamphidae		RNA
Astyanax mexicanus	Muscle	Illumina HiSeq 2000	SRR2045408	Characiformes	Acestrorhamphidae		RNA
Bario sanctaefilomenae	Gills	BGISEQ-500	SRR35759048	Characiformes	Acestrorhamphidae		RNA
Hoplias malabaricus	Male gonads	BGISEQ-500	SRR26821506	Characiformes	Erythrinidae		RNA
Leporinus friderici	Gills	BGISEQ-500	SRR35759047	Characiformes	Anostomidae		RNA
Pangasianodon hypophthalmus	Muscle	Illumina NovaSeq 6000	SRR22306773	Siluriformes	Pangasiidae		RNA
Piaractus mesopotamicus	Epaxial skeletal muscle	Illumina HiSeq 2500	ERR10820988	Characiformes	Serrasalmidae		RNA
Prochilodus lineatus	Gills	BGISEQ-500	SRR35759046	Characiformes	Prochilodontidae		RNA
Psalidodon paranae	Ovary	Illumina HiSeq 2500	SRR9985994	Characiformes	Acestrorhamphidae		RNA
Pygocentrus nattereri	Olfactory organ	Illumina NovaSeq 6000	SRR22273231	Characiformes	Serrasalmidae		RNA
Serrapinnus notomelas	Gills	BGISEQ-500	SRR35759045	Characiformes	Characidae		RNA
Ribosomal RNA genes
Gene			Acession number				Size (bp)
5.8S			XR_007429441.1				154
18S			XR_007429016.1				1864
28S			XR_007429021.1				4063
Satellite DNA
Name			Acession number				Size (bp)
As51			U87962.1				51
